# Supplementary material for: Targeted DNA oxidation and trajectory of radical DNA using DFT based QM/MM dynamics
Source: Nucleic Acids Res. 2019 Feb 18;47(6):2757–65. doi: 10.1093/nar/gkz089 (PMC6451130; doi:10.1093/nar/gkz089)
Supplement: Supplementary Data [file gkz089_supplemental_file.zip]

Archive with 1 entries (1 files):
- DS_H4.mpg
